# Supplementary material for: Visualization of Gene Reciprocity among Lactic Acid Bacteria in Yogurt by RNase H-Assisted Rolling Circle Amplification-Fluorescence In Situ Hybridization
Source: Microorganisms. 2021 Jun 3;9(6):1208. doi: 10.3390/microorganisms9061208 (PMC8228470; doi:10.3390/microorganisms9061208)
Supplement: Supplementary file 1 [file microorganisms-09-01208-s001.zip]

Archive with 1 entries (1 files):
- microorganisms-1224373-supplementary.pdf
